# Supplementary material for: FcγRIIb-SHIP2 axis links Aβ to tau pathology by disrupting phosphoinositide metabolism in Alzheimer's disease model
Source: eLife. 2016 Nov 11;5:e18691. doi: 10.7554/eLife.18691 (PMC5106215; doi:10.7554/eLife.18691)
Supplement: Supplementary file 1. — DOI: http://dx.doi.org/10.7554/eLife.18691.021 [file elife-18691-supp1.xlsx]

## Sheet: Sheet1
Supplementary File 1: Primer sequences for cloning, shRNA and qPCR
Type	Name/Gene	Name	Sequence (5'->3')	Vector/Tag
cDNA	FCGR2B WT	FCGR2B-5′-NheI	GGGCTAGCATGGGAATCCTGTCATTC	pEGFP-N1
		FCGR2B-3′-KpnI	GGGGTACCCCAATACGGTTCTGGTCATC
	FCGR2B ΔCyto	FCGR2B DCyto-5′-NheI	GGGCTAGCATGGGAATCCTGTCATTC	pEGFP-N1
		FCGR2B DCyto-3′-KpnI	GGG GTACCCCAGCAATGGCCG
	FCGR2B ΔITIM	FCGR2B DITIM-5′-NheI	GGGCTAGCATGGGAATCCTGTCATTC	pEGFP-N1
		FCGR2B DITIM-3′-KpnI	GGGGTACCCCTGTGT TCTCAGCCCCAAC
	FCGR2B ΔC-term	FCGR2B DC-term-5′-NheI	GGGCTAGCATGGGAATCCTGTCATTC	pEGFP-N1
		FCGR2B DC-term-3′-KpnI	GGGGTACCCCGAGAAGTG AATAGGTGATTG
	FCGR2B Y273F	FCGR2B Y273F-5′	CAATCACCTTTTCACTTCTC	pEGFP-N1
		FCGR2B Y273F-3′	GCTTGAGAAGTGAAAAGGTG
	TAU (0N4R)	Park et al., 2013		pcDNA3-HA, pEGFP-C1
	Inppl1 WT	Gift from Dr. M.G. Tomlinson (University of Birmingham, UK)		His tag
	Inppl1 WT, D608A	Gift from Dr. P. De Camilli (Yale University)		GFP tag
shRNA	FCGR2B	FCGR2B shRNA #1	293GCTACAGGTTCAAGGCCAA311 (Targeting sequence)	pSUPER-neo
		FCGR2B shRNA #2	587GCACAGGAAACATAGGCTA605 (Targeting sequence)
	INPPL1	INPPL1 shRNA #2	702GGT GTTTGACCAGCAGAGC720 (Targeting sequence)	pSUPER-neo
		INPPL1 shRNA #3	2930CCAAGAACAGCTTCAATAA2948 (Targeting sequence)
qPCR	Fcgr2b	Fcgr2b-RT-5'	AGGGCCTCCATCTGGACTG
		Fcgr2b-RT-3'	GTGGTTCTGGTAATCATGCTCTG
	Neun	Neun-RT-5'	ATCGTAGAGGGACGGAAAATTGA
		Neun-RT-3'	GTTCCCAGGCTTCTTATTGGTC
	Gfap	Gfap-RT-5'	CGGAGACGCATCACCTCTG
		Gfap-RT-3'	AGGGAGTGGAGGAGTCATTCG
